# Supplementary material for: Capacitive Biosensing of Skin Irritants Using a Lanolin-Based Artificial Stratum Corneum Model
Source: Biosensors (Basel). 2025 Aug 28;15(9):564. doi: 10.3390/bios15090564 (PMC12467698; doi:10.3390/bios15090564)
Supplement: Supplementary file 1 [file biosensors-15-00564-s001.zip]

Archive with 1 entries (1 files):
- biosensors-3806988-supplementary.pdf
